# Supplementary material for: Interaction of Natural Compounds in Licorice and Turmeric with HIV-NCp7 Zinc Finger Domain: Potential Relevance to the Mechanism of Antiviral Activity
Source: Molecules. 2021 Jun 10;26(12):3563. doi: 10.3390/molecules26123563 (PMC8230585; doi:10.3390/molecules26123563)
Supplement: Supplementary file 1 [file molecules-26-03563-s001.zip]

Archive with 1 entries (1 files):
- molecules-1194926-supplementary.pdf
